# Supplementary material for: Thickness-Tunable Bilayer PBAT Nanofibrous Scaffolds for Enhancing r-AdMSCs’ Tenogenic Commitment in Supraspinatus Tendon Regeneration
Source: J Funct Biomater. 2026 Jun 23;17(7):310. doi: 10.3390/jfb17070310 (PMC13412227; doi:10.3390/jfb17070310)
Supplement: Supplementary file 1 [file jfb-17-00310-s001.zip]

Archive with 1 entries (1 files):
- jfb-4333199-supplementary.pdf
